# Supplementary material for: Comparing the Metabolic Profiles Associated with Fitness Status between Insulin-Sensitive and Insulin-Resistant Non-Obese Individuals
Source: Int J Environ Res Public Health. 2022 Sep 26;19(19):12169. doi: 10.3390/ijerph191912169 (PMC9564877; doi:10.3390/ijerph191912169)
Supplement: Supplementary file 1 [file ijerph-19-12169-s001.zip]

Archive with 1 entries (1 files):
- ijerph-1881468-supplementary.pdf
